# Supplementary material for: A brief guide to analyzing expression quantitative trait loci
Source: Mol Cells. 2024 Oct 22;47(11):100139. doi: 10.1016/j.mocell.2024.100139 (PMC11600780; doi:10.1016/j.mocell.2024.100139)
Supplement: Supplementary file 1 — Supplementary material [file mmc1.xlsx]

## Sheet: Software_Tool_lists
1. Variant Calling Tools
Tool	Strengths	Weaknesses	Computational Requirements	Reference
GATK	Comprehensive toolset, widely used in genomics for variant discovery	Requires computational resources for large datasets	High; requires significant CPU and memory	Van der Auwera, G.A., et al. 2013
BCFtools	Fast processing for variant calling and filtering	primarily focused on variant calling (limited functionality)	Low to Moderate; efficient for handling large files	Danecek, P., et al. 2011
DeepVariant	Utilizes deep learning for high accuracy in variant calling	Requires GPU for optimal performance	Very High; necessitating GPU acceleration for optimizing deep learning models	Poplin, R., et al. 2018
Strelka2	Highly sensitive for detecting somatic and germline variants	Limited to variant calling, requires pre-processed data	Moderate; efficient on standard system	Kim, S., et al. 2018
FreeBayes	Haplotype-based approach, supports a wide range of variant types	Long runtimes and high memory usage due to comprehensive search	Moderate; depends on dataset size	Garrison, E., Marth, G. 2012
2. Genotype Quality Control Tools
Tool	Strengths	Weaknesses	Computational Requirements	Reference
PLINK	Comprehensive QC functions with efficient data management	Limited to genotype data, requires scripting for advanced tasks	Moderate; suitable for standard PCs	Purcell, S., et al. 2007
VCFtools	Efficient for handling VCF files, useful for filtering and basic statistics	Limited to VCF format, primarily focused on SNPs and small indels	Moderate; efficient on standard system	Danecek, P., et al. 2011
KING	Efficient for kinship analysis and population structure inference	Require a solid understanding of genetic relatedness and population genetics	Moderate, depends on dataset size	Manichaikul, A., et al. 2010
SEEKIN	Improved accuracy in estimating kinship coefficients	Less user-friendly, requires statistical knowledge	Moderate; depending on the size of the dataset	Dou, J., et al. 2017
correctkin	Robust for low-coverage genome data and potential errors	Complex to interpret, requires understanding of kinship models	Moderate; computationally efficient	Nyerki. E., et al. 2023
IBDkin	Effective in estimating identity-by-descent (IBD) and identify related individuals in pedigree data	Complex to interpret, especially in populations with extensive relatedness or admixture	High; depending on the complexity of the pedigree	Zhou. Y., et al. 2020
3. PCA and Population Stratification Tools
Tool	Strengths	Weaknesses	Computational Requirements	Reference
PCAtools	Powerful and user-friendly R package for performing and visualizing PCA	Limited to PCA and lacks advanced statistical features	Low; efficient on standard systems	Blighe et al., 2019
factoextra	Simple and effective for PCA visualization	Limited to PCA and clustering	Low; efficient on standard systems	Kassambara, A. and Mundt, F. 2020
pcaExplorer	Provides extensive options for exploratory data analysis and PCA visualization	Requires proficiency in R	Moderate, with performance depending on the dataset size	Marini & Binder, 2019
smartPCA	Offers advanced PCA analysis with robust statistical methods	Requires expertise in R and statistical genetics	Moderate, depends on dataset size	Patterson et al., 2006
4. RNA-seq Quality Control Tools
Tool	Strengths	Weaknesses	Computational Requirements	Reference
MultiQC	Aggregates results from various QC tools into a single report	Dependent on specific tool outputs, limited detailed statistical analysis	Moderate, depending on the dataset size	Ewels et al., 2016
RNA-SeQC2	Comprehensive QC for RNA-seq data, handles large datasets	Resource-intensive, focused on generating QC metrics	Moderate, depending on the dataset size	DeLuca et al., 2012
RSeQC	Focuses on read quality and mapping metrics	Not provide a full suite of QC tools	Moderate, focused on read quality	Wang et al., 2012
FastQC	Standard tool for basic QC of raw sequencing reads and easy to use	Limited to assessing raw reads, not suited for detailed analysis	Low; runs on standard PCs efficiently	Andrews, 2010
Picard	Provides a broad range of tools for high-throughput sequencing data	Requires Java; resource-intensive for large datasets	Moderate; efficient but requires sufficient memory and CPU	Broad Institute, 2019
MBV	Accurate detection of sample swaps in RNA-seq	Requires specific input formats	Moderate, depends on dataset size	Fort, et al., 2017
VerifyBamID2	Verifies the integrity of sequencing data by detecting contamination and confirming sample identity	Requires high-quality reference genotype data	Moderate to high, depends on dataset size	Zhang et al., 2020
5. Differential Expression and Normalization Tools
Tool	Strengths	Weaknesses	Computational Requirements	Reference
edgeR	Powerful for differential expression analysis, supports various normalization methods	Requires understanding of statistical methods and sensitive to outliers	Moderate, generally manageable on standard systems	Robinson et al., 2010
DESeq2	Accurate for differential expression analysis, widely used	Requires substantial memory and processing power	Moderate to high, particularly when handling large-scale RNA-seq experiments	Love et al., 2014
NOIseq	Non-parametric approach for RNA-seq differential expression analysis	Less commonly used, less robust for small datasets	Low to moderate; efficient for standard RNA-seq datasets	Tarazona et al., 2011
cqn	Corrects for systematic biases in RNA-seq data	Requires careful interpretation	Moderate, depends on dataset size	Hansen et al., 2012
EDAseq	Provides comprehensive normalization and QC for RNA-seq data	Requires a complex setup	Moderate, depends on dataset size	Risso et al., 2011
6. eQTL Mapping Tools
Tool	Strengths	Weaknesses	Computational Requirements	Reference
Matrix eQTL	Efficient eQTL mapping, handles large datasets	Basic functionality, limitations in handling complex models	Low to moderate, handles large datasets well	Shabalin, 2012
FastQTL/QTLtools	Highly efficient and suitable for large-scale eQTL mapping	Requires substantial computational resources	High; optimized for multi-core CPUs and high-memory systems	Ongen et al., 2016
TensorQTL	Highly scalable by leveraging GPU acceleration, handles large datasets efficiently	Complex setup, requires knowledge of TensorFlow	Very High; requires GPU for optimal performance, along with high CPU and memory	Taylor-Weiner et al., 2019
GEMMA	Supports linear mixed models (LMM), handles population structure and relatedness well	Complex setup, requires significant computational resources for large datasets	High; requires significant CPU and memory resources	Zhou & Stephens, 2012
LIMIX	Efficient and well-suited for complex analyses involving mixed models	Complex to use, requires in-depth understanding of statistical models	High; requires significant computational resources	Lippert et al., 2014
APEX	Comprehensive toolkit designed for efficient XQTL mapping and meta-analysis	Requires specific setup, significant computational resources	Moderate to High, highly optimized but requires well-configured computational setup	Corbin, et al., 2020
